# Supplementary material for: Two Engineered Bacillus subtilis Surfactin High-Producers: Effects of Culture Medium, and Potential Agricultural and Petrochemical Applications
Source: Biology (Basel). 2026 Jan 14;15(2):146. doi: 10.3390/biology15020146 (PMC12837159; doi:10.3390/biology15020146)
Supplement: Supplementary file 1 [file biology-15-00146-s001.zip]

Archive with 1 entries (1 files):
- biology-4067654-supplementary.xlsx
