# Supplementary material for: Two Engineered Bacillus subtilis Surfactin High-Producers: Effects of Culture Medium, and Potential Agricultural and Petrochemical Applications
Source: Biology (Basel). 2026 Jan 14;15(2):146. doi: 10.3390/biology15020146 (PMC12837159; doi:10.3390/biology15020146)
Supplement: Supplementary file 1 [file biology-15-00146-s001.zip › biology-4067654-supplementary.xlsx]

## Sheet: Compounds
Comparisons of isoform signal intensities (e.g., sample A vs. C - the B. subtilis BMV9 in MSM or PW, respectively; and sample B vs. D - the B. subtilis BsB6 in MSM or PW)
N[AME]	m/z	RT [min]	Reference Ion	Ratio: (A1:C1)	Ratio: (B1:D1)	Log2 Fold Change: (A1:C1)	Log2 Fold Change: (B1: D1)	P-value: (A1:C1)	P-value: (B1:D1)	Adj. P-value: (A1:C1)	Adj. P-value (B1:D1)	Area: A1.raw (F1)	Area: A2.raw (F2)	Area: A3.raw (F3)	Area: B1.raw (F4)	Area: B2.raw (F5)	Area: B3.raw (F6)	Area: C1.raw (F7)	Area: C2.raw (F8)	Area: C3.raw (F9)	Area: D1.raw (F10)	Area: D2.raw (F11)	Area: D3.raw (F12)	Group Area: A1	Group Area: B1	Group Area: C1	Group Area: D1
[Sur]factin C13 [Val7]	994.642	18.355	[M+H]+1	0.5	1.089	-1	0.12	0.0574388	0.998971	0.0935335	1	2.60586e+09	1.66485e+09	1.42491e+09	1.75543e+09	1.99288e+09	1.12087e+09	3.37361e+09	3.32857e+09	2.95577e+09	1.65665e+09	1.58333e+09	1.61126e+09	1.66485e+09	1.75543e+09	3.32857e+09	1.61126e+09
[Sur]factin C12 [Sur]	994.642	17.34	[M+H]+1	0.269	0.507	-1.89	-0.98	7.37809e-05	0.00414413	0.000250062	0.00950869	1.40288e+09	9.81446e+08	9.50879e+08	1.4541e+09	1.5405e+09	1.35439e+09	3.0902e+09	4.75398e+09	3.64238e+09	2.59371e+09	3.18731e+09	2.8658e+09	9.81446e+08	1.4541e+09	3.64238e+09	2.8658e+09
[Sur]factin C12 [Sur]	994.642	17.099	[M+H]+1	0.941	2.53	-0.09	1.34	0.651675	0.00918884	0.784666	0.0195729	9.6863e+08	7.98155e+08	5.55679e+08	9.47175e+08	7.16508e+08	1.0499e+09	1.17213e+09	8.48616e+08	8.09696e+08	3.74417e+08	3.64289e+08	4.93269e+08	7.98155e+08	9.47175e+08	8.48616e+08	3.74417e+08
[Sur]factin C13 [Val7]	994.643	18.634	[M+H]+1	0.184	0.274	-2.44	-1.87	2.92536e-05	0.000223295	0.000111359	0.000716725	7.24805e+07	1.08346e+08	1.31692e+08	7.12524e+07	8.84817e+07	6.34024e+07	7.19747e+08	5.28915e+08	5.88376e+08	3.51834e+08	2.56487e+08	2.59778e+08	1.08346e+08	7.12524e+07	5.88376e+08	2.59778e+08
[Sur]factin C12 [Val2]	994.643	17.845	[M+H]+1	0.281	0.905	-1.83	-0.14	0.000169705	0.810591	0.000524859	0.973251	3.01544e+08	2.02525e+08	1.49008e+08	2.24608e+08	2.1827e+08	2.00735e+08	7.21359e+08	6.6563e+08	7.31087e+08	2.55917e+08	2.41151e+08	2.37071e+08	2.02525e+08	2.1827e+08	7.21359e+08	2.41151e+08
[Sur]factin C13 [Sur]	1008.66	18.173	[M+H]+1	0.541	0.894	-0.89	-0.16	0.939487	0.97241	1	1	6.54466e+09	1.52799e+10	4.14985e+09	7.03841e+09	4.08812e+09	1.13289e+10	1.33559e+10	5.11609e+09	1.20936e+10	7.86901e+09	9.23621e+09	7.53108e+09	6.54466e+09	7.03841e+09	1.20936e+10	7.86901e+09
[Sur]factin C13 [Sur]	1008.66	18.11	[M+H]+1	0.528	0.947	-0.92	-0.08	0.44587	0.999943	0.570365	1	7.00428e+09	8.24589e+06	6.45694e+09	6.71657e+09	3.23055e+09	1.22348e+10	1.35754e+10	4.61676e+09	1.22363e+10	7.09471e+09	7.62484e+09	6.33743e+09	6.45694e+09	6.71657e+09	1.22363e+10	7.09471e+09
[Sur]factin C13 [Val7]	1008.66	19.703	[M+H]+1	0.163	0.174	-2.62	-2.53	1.22191e-07	1.42299e-07	1.05801e-06	1.52668e-06	4.81243e+08	3.82745e+08	3.3175e+08	3.34518e+08	3.28834e+08	2.92371e+08	2.35471e+09	2.28225e+09	2.58529e+09	1.81093e+09	1.89507e+09	1.95088e+09	3.82745e+08	3.28834e+08	2.35471e+09	1.89507e+09
[Sur]factin C13 [Val2]	1008.66	19.03	[M+H]+1	0.585	1.39	-0.77	0.47	0.00125838	0.0715049	0.00307081	0.124381	2.52955e+09	1.79881e+09	2.09132e+09	2.00035e+09	2.19621e+09	2.16603e+09	3.57731e+09	3.95677e+09	3.54713e+09	1.85136e+09	1.55876e+09	1.48208e+09	2.09132e+09	2.16603e+09	3.57731e+09	1.55876e+09
[Sur]factin C13 [Val7]	1008.66	19.415	[M+H]+1	0.819	0.95	-0.29	-0.07	0.0845541	0.985111	0.131846	1	9.27289e+08	9.7317e+08	9.92559e+08	6.80524e+08	7.68571e+08	6.14895e+08	1.34646e+09	1.18802e+09	1.14036e+09	5.63561e+08	7.16414e+08	7.30775e+08	9.7317e+08	6.80524e+08	1.18802e+09	7.16414e+08
[Sur]factin C13 [Sur]	1008.66	18.43	[M+H]+1	0.491	0.876	-1.03	-0.19	0.000161517	0.435428	0.00050332	0.60087	1.93383e+09	1.62297e+09	1.33444e+09	1.46594e+09	1.51932e+09	1.33979e+09	3.41803e+09	3.30777e+09	3.05745e+09	1.5732e+09	1.70228e+09	1.6731e+09	1.62297e+09	1.46594e+09	3.30777e+09	1.6731e+09
[Sur]factin C14 [Sur]	1022.67	19.245	[M+H]+1	0.94	1.959	-0.09	0.97	0.982614	0.672382	1	0.84788	6.71377e+09	4.52234e+09	3.54558e+09	5.52537e+09	6.74728e+09	2.13517e+09	4.80942e+09	7.02294e+09	4.46657e+09	2.82102e+09	2.576e+09	3.75424e+09	4.52234e+09	5.52537e+09	4.80942e+09	2.82102e+09
[Sur]factin C14 [Sur]	1022.67	19.183	[M+H]+1	0.901	0.729	-0.15	-0.46	0.752026	0.590477	0.874802	0.76729	2.18865e+09	1.90218e+09	1.75736e+09	2.07897e+09	3.02479e+09	1.96588e+09	2.11009e+09	3.87273e+09	2.0563e+09	5.84466e+09	2.16796e+09	2.85345e+09	1.90218e+09	2.07897e+09	2.11009e+09	2.85345e+09
[Sur]factin C14 [Val2]	1022.67	20.386	[M+H]+1	0.507	0.613	-0.98	-0.71	0.238324	0.167084	0.33172	0.263529	1.3245e+09	1.81231e+09	2.54131e+09	1.82891e+09	1.23599e+09	1.81272e+09	3.5969e+09	2.05914e+09	3.57591e+09	2.063e+09	2.95872e+09	3.51212e+09	1.81231e+09	1.81272e+09	3.57591e+09	2.95872e+09
[Sur]factin C14 [Sur]	1022.67	19.484	[M+H]+1	0.295	0.69	-1.76	-0.53	0.0162357	0.133143	0.0302628	0.215906	1.6031e+09	1.68665e+09	2.54122e+09	3.72253e+09	1.75644e+09	3.68311e+09	5.71942e+09	5.75673e+09	3.52919e+09	4.93155e+09	5.33605e+09	5.34022e+09	1.68665e+09	3.68311e+09	5.71942e+09	5.33605e+09
[Sur]factin C14 [Val7]	1022.67	20.065	[M+H]+1	0.318	0.572	-1.65	-0.8	0.0679696	0.629144	0.108449	0.805546	6.77928e+08	9.82139e+08	4.80938e+08	9.9857e+08	5.09403e+08	4.24455e+08	2.13133e+09	1.11236e+09	2.50862e+09	1.27472e+09	6.31856e+08	8.89997e+08	6.77928e+08	5.09403e+08	2.13133e+09	8.89997e+08
[Sur]factin C14 [AME]	1022.67	18.72	[M+H]+1	0.526	2.686	-0.93	1.43	0.0435008	0.00347246	0.0729636	0.00811923	3.54858e+08	1.50291e+08	2.38738e+08	3.15348e+08	4.89366e+08	3.62537e+08	4.39556e+08	4.72393e+08	4.53584e+08	1.20308e+08	1.34986e+08	1.44006e+08	2.38738e+08	3.62537e+08	4.53584e+08	1.34986e+08
[Sur]factin C15 [Sur]	1036.69	21.056	[M+H]+1	0.701	0.947	-0.51	-0.08	0.870733	0.950021	0.975811	1	7.43095e+08	1.44848e+09	2.30776e+08	1.2763e+09	1.59605e+09	1.48015e+09	1.05976e+09	5.60455e+08	1.38932e+09	1.56293e+09	1.8302e+09	4.57404e+08	7.43095e+08	1.48015e+09	1.05976e+09	1.56293e+09
[Sur]factin C15 [Sur]	1036.69	20.989	[M+H]+1	1.082	0.804	0.11	-0.31	0.896106	0.60687	0.988945	0.782609	1.07865e+09	1.44848e+09	9.53769e+08	3.80169e+08	9.64475e+08	7.22157e+08	9.0735e+08	9.97338e+08	1.0388e+09	7.38593e+08	9.23715e+08	8.97867e+08	1.07865e+09	7.22157e+08	9.97338e+08	8.97867e+08
[Sur]factin C15 [Sur]	1036.69	20.269	[M+H]+1	0.454	1.954	-1.14	0.97	0.753339	0.356747	0.875855	0.509	8.88602e+08	2.23936e+09	8.99248e+08	1.85457e+09	2.44118e+09	2.26916e+09	2.36298e+09	1.9828e+09	9.63752e+08	1.16118e+09	1.08662e+09	1.59969e+09	8.99248e+08	2.26916e+09	1.9828e+09	1.16118e+09
[Sur]factin C15 [Sur]	1036.69	20.125	[M+H]+1	0.628	0.655	-0.67	-0.61	0.398899	0.388776	0.519292	0.547006	1.39433e+09	1.244e+09	6.11464e+08	1.20823e+09	2.00699e+09	8.78109e+08	1.98036e+09	1.20166e+09	2.09942e+09	1.74491e+09	1.84472e+09	3.18055e+09	1.244e+09	1.20823e+09	1.98036e+09	1.84472e+09
[Sur]factin C15 [Sur]	1036.69	20.566	[M+H]+1	0.427	1.674	-1.23	0.74	0.082764	0.389259	0.129227	0.547355	8.4795e+08	7.37776e+08	1.10624e+09	1.30852e+09	1.29737e+09	1.03435e+09	1.43615e+09	1.98681e+09	2.02745e+09	7.7499e+08	4.75667e+08	1.35326e+09	8.4795e+08	1.29737e+09	1.98681e+09	7.7499e+08
[Sur]factin C15 [AME]	1036.69	19.767	[M+H]+1	0.734	1.702	-0.45	0.77	0.299927	0.00615929	0.405375	0.0136041	2.86246e+08	2.3809e+08	2.04986e+08	3.0413e+08	3.27656e+08	2.84392e+08	3.24216e+08	3.4918e+08	2.50252e+08	1.39499e+08	1.92932e+08	1.78656e+08	2.3809e+08	3.0413e+08	3.24216e+08	1.78656e+08
[Sur]factin C15 [Sur]/[AME]	1036.69	20.01	[M+H]+1	0.25	0.564	-2	-0.83	0.00629559	0.0622487	0.012972	0.109919	8.67176e+07	6.79082e+07	7.8178e+07	3.80366e+07	1.29942e+08	1.18303e+08	2.94304e+08	3.1264e+08	3.20763e+08	2.09684e+08	2.35737e+08	1.70594e+08	7.8178e+07	1.18303e+08	3.1264e+08	2.09684e+08
[Sur]factin C15 [Val2]/[Sur]	1036.69	21.44	[M+H]+1	0.337	0.872	-1.57	-0.2	0.0193709	0.998029	0.0355782	1	2.45389e+08	1.88008e+08	2.51462e+08	2.02373e+08	1.80707e+08	1.67131e+08	4.05805e+08	1.03075e+09	7.27394e+08	1.16852e+08	2.0729e+08	2.91623e+08	2.45389e+08	1.80707e+08	7.27394e+08	2.0729e+08
[Sur]factin C15 [Val7]	1036.69	21.664	[M+H]+1	0.16	0.401	-2.64	-1.32	0.00171308	0.423204	0.00405217	0.586778	5.1021e+07	4.42417e+07	4.63608e+07	2.02373e+08	5.89772e+07	5.52254e+07	3.16341e+08	2.89622e+08	2.45817e+08	1.46893e+08	1.31643e+08	1.49961e+08	4.63608e+07	5.89772e+07	2.89622e+08	1.46893e+08
[Sur]factin C16 [Sur]	1050.7	21.391	[M+H]+1	0.301	0.612	-1.73	-0.71	0.0158315	0.0998492	0.0296491	0.167144	3.70534e+08	2.68864e+08	2.55634e+08	3.81166e+08	3.99157e+08	2.44418e+08	4.78498e+08	8.92667e+08	1.07508e+09	6.23066e+08	8.03262e+08	5.18428e+08	2.68864e+08	3.81166e+08	8.92667e+08	6.23066e+08
[Sur]factin C16 [Sur]	1050.7	22.021	[M+H]+1	0.63	0.586	-0.67	-0.77	0.0013516	0.00145953	0.00326836	0.00377168	1.07039e+08	1.15318e+08	1.18011e+08	7.9898e+07	6.93074e+07	8.99501e+07	1.83098e+08	1.75902e+08	2.40299e+08	1.3187e+08	1.36393e+08	1.44316e+08	1.15318e+08	7.9898e+07	1.83098e+08	1.36393e+08
[Sur]factin C16 [Sur]	1050.7	21.164	[M+H]+1	0.764	1.723	-0.39	0.78	1	0.351615	1	0.502908	1.26982e+09	5.10103e+08	7.88498e+08	1.59458e+09	1.36065e+09	9.99232e+08	1.03161e+09	4.23368e+08	1.16353e+09	4.37798e+08	9.69763e+08	7.89775e+08	7.88498e+08	1.36065e+09	1.03161e+09	7.89775e+08
[Sur]factin C16 [AME]	1050.71	20.677	[M+H]+1	0.551	1.952	-0.86	0.96	0.0628282	0.00552694	0.10118	0.0123064	5.61759e+08	4.33922e+08	3.90251e+08	6.02566e+08	5.42574e+08	6.38871e+08	7.87103e+08	8.37712e+08	6.7242e+08	1.76728e+08	3.27802e+08	3.08716e+08	4.33922e+08	6.02566e+08	7.87103e+08	3.08716e+08
[Sur]factin C16 [Val7]/[Sur]	1050.71	22.316	[M+H]+1	0.278	0.46	-1.85	-1.12	0.198118	0.255031	0.281723	0.382833	5.42194e+07	4.14221e+07	4.78349e+07	4.43906e+07	3.57204e+07	4.25026e+07	2.52695e+08	1.72047e+08	3.86927e+07	1.05986e+08	8.51347e+07	9.23361e+07	4.78349e+07	4.25026e+07	1.72047e+08	9.23361e+07
[Sur]factin C17 [AME]	1064.72	21.3	[M+H]+1	1.259	64.792	0.33	6.02	0.489871	0.00256243	0.618903	0.00618669	2.58605e+06	2.45144e+06	2.28126e+06	2.04714e+06	3.05157e+06	3.37793e+06	130579	1.9479e+06	2.51877e+06	47098.2	43903.6	96563.1	2.45144e+06	3.05157e+06	1.9479e+06	47098.2
[Sur]factin C17 [Sur]	1064.72	23.053	[M+H]+1	0.879	1.859	-0.19	0.89	0.743449	0.00109816	0.867202	0.00293535	3.86686e+07	4.21793e+07	3.15286e+07	2.24794e+07	2.10813e+07	2.04711e+07	4.81716e+07	4.39781e+07	3.32842e+07	1.06025e+07	1.16111e+07	1.13412e+07	3.86686e+07	2.10813e+07	4.39781e+07	1.13412e+07
[Sur]factin C17 [Sur]	1064.72	22.048	[M+H]+1	1.095	3.764	0.13	1.91	0.159308	5.20976e-06	0.232196	2.86046e-05	4.81918e+08	4.90462e+08	6.19861e+08	5.60093e+08	4.89392e+08	6.59065e+08	3.51616e+08	4.48084e+08	4.49555e+08	1.5216e+08	1.45533e+08	1.48787e+08	4.90462e+08	5.60093e+08	4.48084e+08	1.48787e+08
The nomenclature used in this table follows Ref. [29] and the references cited therein.
